# Supplementary material for: The ovipositor cue indole inhibits animal host attraction in Aedes aegypti (Diptera: Culicidae) mosquitoes
Source: Parasit Vectors. 2022 Nov 12;15:422. doi: 10.1186/s13071-022-05545-8 (PMC9652956; doi:10.1186/s13071-022-05545-8)
Supplement: Supplementary file 5 — Additional file 5: Table S2. EC50 values (Log [M]) of AaegOR8-Orco concentration-response relationships. [file 13071_2022_5545_MOESM5_ESM.xlsx]

## Sheet: Sheet1
Supplementary Table I. EC50 values (Log [M]) of AaegOR8-Orco concentration-response relationships
Indole, Log [M]
-4	-3	-2	0
-6.663	-6.717	-6.311	-7.081
-6.74	-7.078	-6.519	-6.732
-6.934	-6.746	-6.406	-6.922
-6.827	-6.665	-6.585	-6.741
-6.796	-6.617		-7.023
	-6.794		-6.675
	-6.422
	-6.54
